# Supplementary material for: Herpetofauna Richness, Diversity, and Occurrence at the Northern Ecotone of Longleaf Pine
Source: Ecol Evol. 2025 Aug 31;15(9):e72041. doi: 10.1002/ece3.72041 (PMC12399407; doi:10.1002/ece3.72041)
Supplement: Supplementary file 1 — Table S1. [file ECE3-15-e72041-s002.xlsx]

## Sheet: Sheet1
Table S1: Date, hours per unit, weather conditions, temperature, and time of day for all sampling dates of study.
Date (mm/dd/yyyy)	Hours/Unit	Weather Conditions	Temperature (℃)	Time of Day
2023-02-20	0.5	Partly cloudy	15.5	Afternoon
2023-02-28	0.5	Sunny	22	Afternoon
2023-03-02	0.75	Cloudy/full moon	13	Night
2023-03-06	0.25	Sunny	19.5	Afternoon
2023-03-13	0.25	Cloudy	5	Night
2023-03-21	0.5	Partly cloudy	11.5	Morning
2023-03-23	1.5	Sunny	22	Afternoon
2023-03-24	0.5	Partly cloudy	25	Night
2023-03-27	0.5	Clear	19	Night
2023-04-03	0.5	Partly cloudy	23	Morning
2023-04-06	0.5	Active rain	24	Night
2023-04-13	0.5	Sunny	22	Morning
2023-04-16	0.5	Cloudy, after a rain	19	Night
2023-04-20	1.5	Sunny	27	Morning
2023-04-26	0.5	Sunny	20	Afternoon
2023-04-28	0.25	Active rain	18	Night
2023-05-04	0.5	Cloudy	15.5	Afternoon
2023-05-09	0.5	Cloudy	21.5	Night
2023-05-11	0.5	Cloudy	22	Morning
2023-05-13	0.5	Pre-storm	23	Night
2023-05-16	1.5	Pre-storm	23	Night
2023-05-23	0.25	Partly cloudy	22	Morning
2023-06-05	0.25	Sunny	26.5	Morning
2023-06-15	0.25	Sunny	23	Morning
2023-06-22	0.5	Cloudy	23	Morning
2023-06-23	0.5	cloudy	21.5	Night
2023-06-27	0.5	Cloudy	24.5	Morning
2023-07-02	0.25	Cloudy	30	Night
